# Supplementary material for: Dual Actions of A2A and A3 Adenosine Receptor Ligand Prevents Obstruction-Induced Kidney Fibrosis in Mice
Source: Int J Mol Sci. 2021 May 26;22(11):5667. doi: 10.3390/ijms22115667 (PMC8198234; doi:10.3390/ijms22115667)
Supplement: Supplementary file 1 [file ijms-22-05667-s001.zip]

Archive with 1 entries (1 files):
- ijms-1205247-supplementary.pdf
